# Supplementary material for: Morphoanatomical, Histochemical, and Essential Oil Composition of the Plectranthus ornatus Codd. (Lamiaceae)
Source: Molecules. 2023 Sep 7;28(18):6482. doi: 10.3390/molecules28186482 (PMC10536712; doi:10.3390/molecules28186482)
Supplement: Supplementary file 1 [file molecules-28-06482-s001.zip]

Archive with 1 entries (1 files):
- molecules-2568008-supplementary.pdf
